# Supplementary material for: Polycondensed Peptide Carriers Modified with Cyclic RGD Ligand for Targeted Suicide Gene Delivery to Uterine Fibroid Cells
Source: Int J Mol Sci. 2022 Jan 21;23(3):1164. doi: 10.3390/ijms23031164 (PMC8835468; doi:10.3390/ijms23031164)
Supplement: Supplementary file 1 [file ijms-23-01164-s001.zip]

Archive with 1 entries (1 files):
- ijms-1558567-supplementary.pdf
